# Supplementary material for: Influence of Content and Type of Lanthanide on the Structure of Ln2O3-Covered Carbon Nanoflakes: The EPR and XPS Study
Source: Nanomaterials (Basel). 2025 Jul 1;15(13):1016. doi: 10.3390/nano15131016 (PMC12250894; doi:10.3390/nano15131016)
Supplement: Supplementary file 1 [file nanomaterials-15-01016-s001.zip]

Archive with 1 entries (1 files):
- nanomaterials-3646955-supplementary.pdf
